# Supplementary material for: Single-Cell Network-Based Drug Repositioning for Discovery of Therapies against Anti-Tumour Necrosis Factor-Resistant Crohn’s Disease
Source: Int J Mol Sci. 2023 Sep 14;24(18):14099. doi: 10.3390/ijms241814099 (PMC10531326; doi:10.3390/ijms241814099)
Supplement: Supplementary file 1 [file ijms-24-14099-s001.zip]

Archive with 1 entries (1 files):
- ijms-2602612-supplementary.pdf
